# Supplementary material for: Renal auto-transplantation promotes cortical microvascular network remodeling in a preclinical porcine model
Source: PLoS One. 2017 Jul 13;12(7):e0181067. doi: 10.1371/journal.pone.0181067 (PMC5509304; doi:10.1371/journal.pone.0181067)
Supplement: S1 Appendix — Excel spreadsheets including results of biological parameters and data obtained from processing of high resolution micro-computed tomography acquisition images of renal cortex biopsies. (XLSX) [file pone.0181067.s001.xlsx]

## Sheet: S1 Appendix
Media to lumen ratio		Red Sirius Staining		Alpha SMA		CD31		Aminopeptidase P		HIF		TGF beta		MMP2		TSP-1		HO-1
NEP	GRAFTED	NEP	GRAFTED	NEP	GRAFTED	NEP	GRAFTED	NEP	GRAFTED	NEP	GRAFTED	NEP	GRAFTED	NEP	GRAFTED	NEP	GRAFTED	NEP	GRAFTED
0.299784	0.400865	7.14286	20.3571	7.57143	22.8571	0.798571	0.181429	25.2	12.2	0.253655	1.87938	0.329125	1.53175	1.54779	1.16198	0.447176	1.93032	0.13076	0.446079
0.300221	0.356806	8.38205	23.9286	4.71429	20.7143	0.848571	0.21	25	12.6	0.321807	1.34622	0.360491	1.03126	2.00165	0.579972	0.80281	1.81479	0.313008	0.141154
0.303207	0.389731	8.73111	25	6.28571	22	0.841429	0.207143	23.2	11.9	0.367967	2.02193	0.425919	2.11857	1.14216	1.11946	0.964469	2.60365	0.207377	1.00763
0.303389	0.3833	7.52372	21.0714	6.14286	21.8571	0.792857	0.232857	24.3	12.6	0.722275	2.16878	0.899209	1.2799	1.6036	1.07014	1.82883	1.37016	0.245259	0.892807
0.298996	0.383221	9.48055	18.5714	6.42857	22.7143	0.775714	0.218571	24	13.1	0.537585	1.2375	0.654252	0.742161	0.684091	0.912507	0.914021	2.48995	0.293523	1.23737
Creatininemia
Day-1		Day-3		Day-5		Day-7		Day-14		Month-1		Month-3
NEP	GRAFTED	NEP	GRAFTED	NEP	GRAFTED	NEP	GRAFTED	NEP	GRAFTED	NEP	GRAFTED	NEP	GRAFTED
107	525	106	928	120	438	114	373	72	290	88	134	161	136
102	458	104	649	119	509	93	368	91	365	103	149	138	133
69	413	101	847	103	470	97	243	78	166	85	130	128	160
115	323	129	382	120	149	109	108	92	102	94	108	120	109
105	138	114	184	102	468	101	354	78	158	111	114	148	168
Urinary fractional excretion of sodium
Day-1		Day-3		Day-5		Day-7		Day-14		Month-1		Month-3
NEP	GRAFTED	NEP	GRAFTED	NEP	GRAFTED	NEP	GRAFTED	NEP	GRAFTED	NEP	GRAFTED	NEP	GRAFTED
1	20	2	16.3	0.1	11.7	0.7	3	0.1	0.8	0.1	1.1	0.3	1.1
0.2	40	1.5	27.1	0.8	1.2	0.3	0.8	0.2	2.2	0.7	1.4	0.33	1.2
1.1	14.9	1.9	48.2	0.1	3.1	0.2	0.6	0.3	2.6	0.6	1.5	0.35	1.29
0.8	17	2.1	12	1.3	1.9	0.9	1.1	0.6	1.9	0.9	1.42	0.3	1.32
0.2	2.3	2.9	9	0.8	4.4	1	2.3	0.3	1.31	0.3	1	0.29	1.31
Urinary fractional excretion of magnesium
Day-1		Day-3		Day-5		Day-7		Day-14		Month-1		Month-3
NEP	GRAFTED	NEP	GRAFTED	NEP	GRAFTED	NEP	GRAFTED	NEP	GRAFTED	NEP	GRAFTED	NEP	GRAFTED
10.6	30.2	12	12.1	6.3	22.5	7.7	10.4	16.7	20.1	11.7	15.8	0.52	1.2
7	31	13.5	56.9	7.4	17.6	18.1	27.3	19	28	22	16	0.5	1.3
4.4	9.2	6.7	24	9.8	21.7	24.7	12.5	21.4	30.4	7.7	23.3	0.49	1
3.8	21	9.9	22	9.5	12.6	8.1	12	17.3	20	2.7	15.3	0.54	1.4
3	6.5	19.2	13	7.4	28.2	6.5	17.7	15.6	30.8	3.5	12	0.47	1
Urinary protein excretion (mg/mmol creatinin)
Day-1		Day-3		Day-5		Day-7		Day-14		Month-1		Month-3
NEP	GRAFTED	NEP	GRAFTED	NEP	GRAFTED	NEP	GRAFTED	NEP	GRAFTED	NEP	GRAFTED	NEP	GRAFTED
116.343	534.562	44.4444	98.7124	15.3846	59.4595	15.9858	29.7872	57.0825	26.5152	36	128	62	113
384.615	875	19.2308	183.673	6.10501	34.0909	8.77193	53.4979	18.2768	170.94	41	131	58	108
244.966	392.694	48.3461	164.706	5.74713	25.8824	13.4228	19.6629	15.8311	225.806	45	125	67	103
280	678.571	11.3122	196.429	6.36943	62.7615	5.55997	4.54545	17.5055	120.253	39	119	64	112
106.452	260.417	33.4448	81.7308	6.10501	23.3236	5.45455	9.27644	20.3488	92.827	41	124	66	105
Osmolarity ratio (blood/urine)
Day-1		Day-3		Day-5		Day-7		Day-14		Month-1		Month-3
NEP	GRAFTED	NEP	GRAFTED	NEP	GRAFTED	NEP	GRAFTED	NEP	GRAFTED	NEP	GRAFTED	NEP	GRAFTED
0.71	1.3	0.88	1.2	0.75	1.1	0.7	0.95	0.66	1	0.75	1.05	0.75	1.1
0.8	1.2	0.74	1.23	0.72	1.12	0.65	0.9	0.69	0.98	0.77	0.95	0.77	1.12
0.68	1.34	0.72	1.24	0.7	1.14	0.69	1.1	0.72	1.1	0.65	1.05	0.8	1.14
0.65	1.19	0.7	1.18	0.7	1.2	0.74	1.2	0.7	1.04	0.6	1.1	0.85	1.2
0.8	1.15	0.74	1.21	0.73	1.19	0.71	1.2	0.72	1.02	0.61	1.02	0.8	1.19
Analysis of cortical blood flow in vivo by laser doppler flowmetry in kidneys
Blood cell Flow 1h		Velocity 1h		Moving blood cell 1h		Blood cell Flow 3 mois		Velocity 3 mois		Moving blood cell 3 mois
NEP	GRAFTED	NEP	GRAFTED	NEP	GRAFTED	NEP	GRAFTED	NEP	GRAFTED	NEP	GRAFTED
90.7473	14.2349	100.218	41.3943	82.7586	26.3323	91.0142	64.0569	100.218	71.024	90.2821	51.1599
93.4164	12.4555	98.2571	40.4139	90.2821	25.5799	91.637	62.3665	99.1285	69.0632	94.7962	50.4075
97.8648	10.6762	100.327	42.7015	96.3009	26.3323	90.7473	64.3238	96.9499	70.8061	93.2915	51.9122
93.4164	11.5658	94.2266	41.3943	98.558	25.4295	91.637	63.1673	99.1285	71.8954	90.2821	55.2226
Cortical thickness (mm)
NEP	GRAFTED
13.1628	10.0915
11.6271	11.4078
10.969	11.4078
12.2853	12.5047
13.3822	11.6271
Number of bifurcations
bifCORT		bifEXT		bifMOY		bifINT
NEP	GRAFTED	NEP	GRAFTED	NEP	GRAFTED	NEP	GRAFTED
201	308	87	82	74	139	55	85
166	277	58	73	58	109	55	88
173	271	42	79	63	101	58	71
61	180	13	103	24	40	20	28
92	444	23	128	42	173	24	116
Vascular segment diameter (mm)
dia_cort		dia_Ext		dia_Moy		dia_Int
NEP	GRAFTED	NEP	GRAFTED	NEP	GRAFTED	NEP	GRAFTED
0.0996767	0.109616	0.0957247	0.0849556	0.124584	0.120876	0.146123	0.119073
0.144498	0.111254	0.10972	0.0767924	0.127324	0.121606	0.217493	0.136427
0.13133	0.096159	0.0999863	0.0740318	0.154412	0.0929802	0.130702	0.136274
0.134048	0.0858253	0.0966463	0.0865305	0.155275	0.0974862	0.137386	0.0831689
0.11965	0.139632	0.102709	0.105849	0.165939	0.156001	0.0805609	0.168873
Tortuosity factor
torCORT		torEXT		torMOY		torINT
NEP	GRAFTED	NEP	GRAFTED	NEP	GRAFTED	NEP	GRAFTED
1.19613	1.19786	1.19178	1.23077	1.16029	1.19601	1.20939	1.19061
1.21108	1.21441	1.24127	1.23024	1.2038	1.2204	1.18823	1.20166
1.20127	1.20129	1.22997	1.22221	1.18892	1.20167	1.17363	1.18831
1.23954	1.19794	1.21127	1.21844	1.21003	1.16879	1.24562	1.17583
1.20938	1.17658	1.21895	1.19938	1.18216	1.17852	1.21478	1.17515
Arborescence factor
arboCORT		arboEXT		arboMOY		arboINT
NEP	GRAFTED	NEP	GRAFTED	NEP	GRAFTED	NEP	GRAFTED
1.02256	0.872512	0.948	0.788	0.872	0.813	1.023	0.83
1.11167	0.940029	1.12	0.811	0.93	0.893	0.955	0.944
0.950139	0.933939	0.976	0.917	0.851	0.871	0.796	0.927
1.24309	0.988599	0.903	0.944	1.296	0.944	1.003	1.099
1.04808	0.776518	1.082	0.932	0.961	0.765	0.795	0.761
Vascular density related to vascular segment diameter (%)
%tot_30		%tot30-60		%tot60-90		%tot90-120		%tot120		%Ext_30		%Ext30-60		%Ext60-90		%Ext90-120		%Ext120		%Moy_30		%Moy30-60		%Moy60-90		%Moy90-120		%Moy120		%Int_30		%Int30-60		%Int60-90		%Int90-120		%Int120
NEP	GRAFTED	NEP	GRAFTED	NEP	GRAFTED	NEP	GRAFTED	NEP	GRAFTED	NEP	GRAFTED	NEP	GRAFTED	NEP	GRAFTED	NEP	GRAFTED	NEP	GRAFTED	NEP	GRAFTED	NEP	GRAFTED	NEP	GRAFTED	NEP	GRAFTED	NEP	GRAFTED	NEP	GRAFTED	NEP	GRAFTED	NEP	GRAFTED	NEP	GRAFTED	NEP	GRAFTED
1.85185	1.10759	30.5556	24.8418	23.8426	22.1519	18.9815	14.7152	24.7685	37.1835	0.520833	1.59574	23.4375	30.3191	32.2917	31.383	21.875	18.0851	21.875	18.617	1.25786	0.34965	20.7547	17.8322	16.9811	17.8322	15.0943	18.5315	45.9119	45.4545	3.27869	2.7027	21.3115	23.2432	13.1148	20	19.6721	11.3514	42.623	42.7027
4.58221	0.51458	21.8329	31.0463	20.7547	22.2985	11.3208	14.0652	41.5094	32.0755	1.53846	2.82486	21.5385	40.113	25.3846	27.6836	16.9231	14.1243	34.6154	15.2542	6.56934	0	19.708	22.3176	24.8175	23.6052	8.75912	12.0172	40.146	42.0601	4.54545	0	15.9091	23.9362	8.33333	18.617	5.30303	15.9574	65.9091	41.4894
3.78788	0.396301	17.9293	11.6909	23.2323	22.4571	15.1515	27.609	39.899	37.8468	2.80374	2.74725	20.5607	46.1538	26.1682	28.022	22.4299	10.989	28.0374	12.0879	2.08333	0.438596	16.6667	22.807	15.9722	31.1404	11.1111	23.2456	54.1667	22.3684	7.04225	0	15.493	12.2449	27.4648	17.0068	11.2676	16.3265	38.7324	54.4218
5.96026	0.514139	13.245	34.9614	25.8278	27.5064	15.894	18.7661	39.0728	18.2519	5.55556	0.888889	22.2222	28.4444	19.4444	28	22.2222	24.8889	30.5556	17.7778	1.63934	0	4.91803	40.6593	27.8689	18.6813	19.6721	9.89011	45.9016	30.7692	10.9091	0	16.3636	45.4545	27.2727	19.697	12.7273	18.1818	32.7273	16.6667
3.63636	0.222717	26.3636	16.7038	25.4545	18.931	12.2727	16.147	32.2727	47.9955	0	0	25.4237	16.1765	27.1186	26.4706	13.5593	20.5882	33.8983	36.7647	2.06186	0	15.4639	9.09091	21.6495	15.3409	13.4021	13.3523	47.4227	62.2159	9.52381	1.25523	34.9206	15.8996	22.2222	13.3891	11.1111	10.8787	22.2222	58.5774
Length of vascular segment (mm)
L_cortex		L_ext		L_moyen		L_interne
NEP	GRAFTED	NEP	GRAFTED	NEP	GRAFTED	NEP	GRAFTED
1.02256	0.872512	0.947968	0.787854	0.872008	0.812714	1.02312	0.82983
1.11167	0.940029	1.11983	0.810835	0.929976	0.893407	0.955159	0.943868
0.950139	0.933939	0.97554	0.917493	0.851359	0.870604	0.796239	0.926927
1.24309	0.988599	0.902648	0.944088	1.29648	0.943966	1.00342	1.09942
1.04808	0.776518	1.08225	0.932205	0.96082	0.764962	0.794541	0.760881
Vascular segment volume (.106 µm3)
V_cortex		V_ext		V_moyen		V_interne
NEP	GRAFTED	NEP	GRAFTED	NEP	GRAFTED	NEP	GRAFTED
15.8432	11.971	8.16862	5.51157	15.6765	11.9004	34.9152	15.682
33.9893	16.3302	14.2548	5.41085	25.4632	14.5339	57.7642	25.7912
22.4048	9.98066	11.2692	5.86943	25.1419	7.95294	24.4377	18.3911
41.1109	8.20905	10.4219	6.39407	40.7249	10.7927	48.1183	12.232
34.6598	17.9499	13.6913	9.89856	43.7822	19.6094	8.2873	28.3824
